# Supplementary material for: Genomic Landscape of Susceptibility to Severe COVID-19 in the Slovenian Population
Source: Int J Mol Sci. 2024 Jul 12;25(14):7674. doi: 10.3390/ijms25147674 (PMC11277002; doi:10.3390/ijms25147674)
Supplement: Supplementary file 1 [file ijms-25-07674-s001.zip]

Archive with 3 entries (3 files):
- Supplementary table 1.pdf
- Supplementary table 2.xlsx
- Supplementary table 3.xlsx
