# Supplementary material for: Genomic Landscape of Susceptibility to Severe COVID-19 in the Slovenian Population
Source: Int J Mol Sci. 2024 Jul 12;25(14):7674. doi: 10.3390/ijms25147674 (PMC11277002; doi:10.3390/ijms25147674)
Supplement: Supplementary file 1 [file ijms-25-07674-s001.zip › Supplementary table 2.xlsx]

## Sheet: Final gene panel
Gene	PanelApp (v1.136), Literature: PMID / doi	RsID	GRCh37 coordinates	Allele
ABO	v1.136, doi:10.1101/2020.10.06.20205864, 33888907, 35241825, 37198478, 35410379, 34237774	rs657152, rs9411378, rs879055593, rs505922, rs529565
ACD	v1.136
ACE2/BMX	v1.136, 35241825, 37198478	rs190509934, rs35697037
ACP5	v1.136
ACSL6	35255492	rs56162149	5:131330752	A,T
ACTB	v1.136
ADA	v1.136
ADA2	v1.136
ADAM17	v1.136
ADAR	v1.136
AGT	34079337, 34805533	rs699	1:230845794	G
AGTR1	34805533, 35091110	rs5186	3:148459988	C
AICDA	v1.136
AIM2	v1.136
AIRE	v1.136
AK2	v1.136
AK5	37198478	rs71658797	1:77967507	A
ALPI	v1.136
AP1S3	v1.136
AP3B1	v1.136
AP3D1	v1.136
APOE	34419671, 32451547, 35508522, 33429394	rs429358	19:45411941	C,T
APOE	34419671, 32451547, 35508522, 33429394, 35508522	rs7412	19:45412079	C,T
APOL1	v1.136
ARHGEF1	v1.136
ARHGEF38	37198478	rs72670002	4:106594516	A,C
ARPC1B	v1.136
ATM	v1.136
ATP11A	37198478	rs12585036	13:113535741	G,T
ATP11A	35255492	rs9577175	13:113543355	A,G,T
ATP6AP1	v1.136
B2M	v1.136
BACH2	v1.136
BCL10	v1.136
BCL11A	35255492	rs1123573	2:60707588	G
BCL11B	v1.136
BLK	v1.136
BLM	v1.136
BLNK	v1.136
BRCA1	v1.136
BRCA2	v1.136
BRIP1	v1.136
BTK	v1.136
C17orf62	v1.136
C1QA	v1.136
C1QB	v1.136
C1QC	v1.136
C1R	v1.136
C1S	v1.136
C2	v1.136
C3	v1.136
C4A	v1.136
C4B	v1.136
C5	v1.136
C6	v1.136
C7	v1.136
C8A	v1.136
C8B	v1.136
C8G	v1.136
C9	v1.136
CARD11	v1.136
CARD14	v1.136
CARD9	v1.136
CARMIL2	v1.136
CASC20	37198478	rs2326788	20:6470094	A
CASP1	v1.136
CASP10	v1.136
CASP3	v1.136
CASP8	v1.136
CCBE1	v1.136
CCHCR1	33307546	rs111837807	6:31121232	C
CCHCR1	35410379, 33307546, 35241825	rs143334143	6:31121426	A
CCL2	v1.136
CCL5	v1.136
CCR2	v1.136, 33307546, 35327350
CCR5	34065289, 33728925, 34116286
CCR9	doi:10.1101/2020.10.06.20205864, 37198478
CD14	v1.136
CD19	v1.136
CD244	v1.136
CD247	v1.136
CD27	v1.136
CD3D	v1.136
CD3E	v1.136
CD3G	v1.136
CD40	v1.136
CD40LG	v1.136
CD46	v1.136
CD55	v1.136
CD59	v1.136
CD70	v1.136
CD79A	v1.136
CD79B	v1.136
CD81	v1.136
CD8A	v1.136
CDC42	v1.136
CDCA7	v1.136
CEBPE	v1.136
CFB	v1.136
CFD	v1.136
CFH	v1.136
CFHR1	v1.136
CFHR2	v1.136
CFHR3	v1.136
CFHR4	v1.136
CFHR5	v1.136
CFI	v1.136
CFP	v1.136
CFTR	v1.136
CFTR	34203982	rs1800098	7:117230454	C
CFTR	34203982	rs1800100	7:117232223	T
CFTR	34203982	rs150212784	7:117251649	G
CFTR	34203982	rs113993960	7:117199646	CTT>-
CHD7	v1.136
CIB1	v1.136
CIITA	v1.136
CLCN7	v1.136
CLPB	v1.136
COPA	v1.136
CORO1A	v1.136
CR2	v1.136
CSF2RA	v1.136
CSF2RB	v1.136
CSF3R	v1.136
CTC1	v1.136
CTLA4	v1.136
CTPS1	v1.136
CTSC	v1.136
CXCL8	v1.136
CXCR4	v1.136
CXCR6	doi:10.1101/2020.10.06.20205864
CYBA	v1.136
CYBB	v1.136
DAG1	v1.136
DBR1	v1.136
DCLRE1B	v1.136
DCLRE1C	v1.136
DEF6	v1.136
DICER1	v1.136
DKC1	v1.136
DNAJC21	v1.136
DNASE1L3	v1.136
DNASE2	v1.136
DNMT3B	v1.136
DOCK2	v1.136
DOCK8	v1.136
DPP9	35255492	rs12610495	19:4717672	G,T
DPP9	33307546, 35241825, 34237774	rs2109069	19:4719443	A
DPP9	35410379	rs2277732	19:4723670	A,G
EFL1	v1.136
EFNA4	35255492	rs114301457	1:155039464	G,T
EGFR	v1.136
ELANE	v1.136
ELF5	35255492	rs61882275	11:34504292	A
EPG5	v1.136
ERBIN	v1.136
ERCC4	v1.136
ERCC6L2	v1.136
EXTL3	v1.136
F12	v1.136
FAAP24	v1.136
FADD	v1.136
FANCA	v1.136
FANCB	v1.136
FANCC	v1.136
FANCD2	v1.136
FANCE	v1.136
FANCF	v1.136
FANCG	v1.136
FANCI	v1.136
FANCL	v1.136
FANCM	v1.136
FAS	v1.136
FASLG	v1.136
FAT4	v1.136
FBRSL1	37198478	rs11614702	12:133058157	A,C
FBRSL1	35255492	rs56106917	12:133065817	C>-
FCGR2A	v1.136
FCGR3A	v1.136
FCHO1	v1.136
FCN3	v1.136
FERMT1	v1.136
FERMT3	v1.136
FOXN1	v1.136
FOXP3	v1.136
FOXP4	37198478	rs41435745	6:41490382	A,C
FOXP4	35241825, 34237774	rs1886814	6:41502683	C
FOXP4	34465887	rs1853837	6:41497035	A,G,T
FPR1	v1.136
FPR2	v1.136
FURIN	32867305, 35355278
FUT2	37198478	rs516246	19:49206172	G,T
FUT2	35255492	rs368565	19:49201217	G,T
FYCO1	doi:10.1101/2020.10.06.20205864
G6PC3	v1.136
G6PD	v1.136
GATA1	v1.136
GATA2	v1.136
GFI1	v1.136
GINS1	v1.136
HAVCR1	v1.136
HAVCR2	v1.136
HAX1	v1.136
HCN3	37198478	rs11264349	1:155248113	C,G,T
HDAC6	v1.136
HELLS	v1.136
HIP1	37198478	rs1179620	7:75252714	C
HLA-B	v1.136
HLA-DRB1	35255492	rs9271609	6:32591597	C
HLA-DRB1	v1.136
HMOX1	v1.136
HPS1	v1.136
HPS4	v1.136
HPS6	v1.136
HTRA2	v1.136
HYOU1	v1.136
ICOS	v1.136
ICOSLG	v1.136
IFIH1	v1.136
IFITM3	33711707, 33838280, 33113474	rs12252	11:320772	G
IFITM3	v1.136
IFNA1	v1.136
IFNA10	35255492	rs28368148	9:21206605	G
IFNAR1	32972995		21:34713323	C
IFNAR1	32972995		21:34721704-34721707	T
IFNAR1	32972995		21:34725184	C
IFNAR1	v1.136
IFNAR2	37198478	rs188401375	21:34602242	A,G,T
IFNAR2	35410379, 33307546, 34115965, 34237774	rs13050728	21:34615210	C
IFNAR2	32972995		21:34621038-34621051	A
IFNAR2	35241825, 33307546	rs2236757	21:34624917	G
IFNAR2	v1.136
IFNAR2	37198478	rs9636867	21:34609944	G
IFNAR2	35255492	rs17860115	21:34602305	A,G
IFNE	v1.136
IFNG	v1.136
IFNGR1	v1.136
IFNGR2	v1.136
IFNL3	34775984
IFNL4	34071309, 34775984, 34707167	rs12979860	19:39738787	G,T
IFNL4	35208821, 33076493, 34775984	rs11322783	19:39739154	TT>G,T
IGHM	v1.136
IGKC	v1.136
IGLL1	v1.136
IKBKB	v1.136
IKBKG	v1.136
IKZF1	v1.136
IL10	v1.136
IL10RA	v1.136
IL10RB	v1.136
IL10RB	35255492	rs8178521	21:34659683	T
IL12B	v1.136
IL12RB1	v1.136
IL12RB2	v1.136
IL17A	v1.136
IL17F	v1.136
IL17RA	v1.136
IL17RC	v1.136
IL18BP	v1.136
IL1RN	v1.136
IL21	v1.136
IL21R	v1.136
IL23R	v1.136
IL2RA	v1.136
IL2RB	v1.136
IL2RG	v1.136
IL36RN	v1.136
IL6	35461173, 33952771	rs1800795	7:22766645	G
IL6	v1.136
IL6R	v1.136
IL6ST	v1.136
IL7R	v1.136
INO80	v1.136
IRAK1	v1.136
IRAK4	v1.136
IRF1	35255492	rs2269821	5:131758314	C,G,T
IRF1	v1.136
IRF2	v1.136
IRF2BP2	v1.136
IRF3	32972995		19:50165845	C
IRF3	32972995		19:50167946-50167949	A
IRF3	v1.136
IRF4	v1.136
IRF5	v1.136
IRF7	32972995		11:613332	C
IRF7	32972995		11:613353	GC
IRF7	32972995		11:613966-613979	C
IRF7	32972995		11:614300	A
IRF7	32972995		11:614842	T
IRF7	32972995		11:614907	G
IRF7	32972995		11:615095	C
IRF7	v1.136
IRF8	v1.136
IRF9	v1.136
ISG15	v1.136
ITCH	v1.136
ITGAV	v1.136
ITGB2	v1.136
ITGB3	v1.136
ITK	v1.136
ITPKC	v1.136
JAGN1	v1.136
JAK1	37198478	rs12046291	1:65413953	G
JAK1	v1.136
JAK3	v1.136
KANSL1	37198478	rs8080583	17:44162597	A
KANSL1	35255492	rs2532300	17:44229986	C
KANSL1	34237774	rs1819040	17:44219831	A,C,G
KDM6A	v1.136
KIAA0319L	v1.136
KLF2	v1.136
KMT2A	v1.136
KMT2D	v1.136
LAMTOR2	v1.136
LAT	v1.136
LCK	v1.136
LIG1	v1.136
LIG4	v1.136
LPIN2	v1.136
LRBA	v1.136
LTA	37198478	rs2071590	6:31539768	G
LYST	v1.136
LZTFL1	34117310, 34597274, 34237774	rs10490770	3:45864732	C
LZTFL1	32558485, 33949668, 33098230, 33453462, doi:10.1101/2020.10.06.20205864	rs11385942	3:45876460	insA
LZTFL1	35255492, 35241825, 33307546	rs73064425	3:45901089	T
LZTFL1	32998156, 33888907	rs35044562	3:45909024	G
LZTFL1	37198478, 34737427	rs17713054	3:45859651	A
LZTFL1	33888907	rs13078854	3:45861932	A
LZTFL1	35410379	rs35081325	3:45889921	G,T
LZTFL1	37198478	rs35482426	3:45914586	TT>-
MAD2L2	v1.136
MAGT1	v1.136
MALT1	v1.136
MAP3K14	v1.136
MASP2	v1.136
MBL2	33515713, 34570692	rs1800450	10:54531235	T
MBL2	37231213, 34628288	rs5030737	10:54531242	A,T
MCM4	v1.136
MEFV	v1.136
MKL1	v1.136
MOGS	v1.136
MPO	v1.136
MS4A1	v1.136
MSH6	v1.136
MSN	v1.136
MTHFD1	v1.136
MUC5B	37198478, 34888316	rs35705950	11:1241221	T
MVK	v1.136
MYD88	v1.136
MYO5B	v1.136
MYSM1	v1.136
NBAS	v1.136
NBN	v1.136
NCF1	v1.136
NCF2	v1.136
NCF4	v1.136
NCSTN	v1.136
NFAT5	v1.136
NFE2L2	v1.136
NFKB1	v1.136
NFKB2	v1.136
NFKBIA	v1.136
NHEJ1	v1.136
NHP2	v1.136
NLRC4	v1.136
NLRP1	v1.136
NLRP12	v1.136
NLRP3	v1.136
NOD2	v1.136
NOP10	v1.136
NOS2	v1.136
NOS3	34570692
NR1H2	37198478	rs35463555	19:50877680	A
NSMCE3	v1.136
NXPE3	37198478	rs11706494	3:101509475	C,G,T
OAS1	34237774, 35027740, 34581622	rs10774671	12:113357193	A,C
OAS1	37198478	rs2660	12:113357442	A,T
OAS1	34619763, 33307546	rs6489867	12:113363550	T
OAS1	v1.136
OAS2	33307546
OAS3	33307546, 34619763	rs10735079	12:113380008	A
OAS3	35410379	rs7310667	12:113392182	C,G,T
ORAI1	v1.136
OSTM1	v1.136
OTULIN	v1.136
PALB2	v1.136
PARN	v1.136
PAX1	v1.136
PEPD	v1.136
PGM3	v1.136
PIK3CD	v1.136
PIK3CG	v1.136
PIK3R1	v1.136
PLCG2	v1.136
PLEKHA4	34237774	rs4801778	19:49370609	A,T
PLEKHM1	v1.136
PLSCR1	37198478	rs343314	3:146240439	T
PLSCR1	35255492	rs343320	3:146234909	A
PMS2	v1.136
PNP	v1.136
PNPLA3	33652012, 34249902	rs738409	22:44324727	A,G,T
POLA1	v1.136
POLD1	v1.136
POLD2	v1.136
POLE	v1.136
POLE2	v1.136
POLR3A	v1.136
POLR3C	v1.136
POLR3F	v1.136
POMP	v1.136
PRF1	33256384, 36016321	rs35947132	10:72360387	A
PRF1	v1.136
PRKCD	v1.136
PRKDC	v1.136
PSEN1	v1.136
PSENEN	v1.136
PSMB8	v1.136
PSMG2	v1.136
PSTPIP1	v1.136
PTEN	v1.136
PTPRC	v1.136
RAB27A	v1.136
RAB2A	37198478	rs13276831	8:61445098	G,T
RAC2	v1.136
RAD51	v1.136
RAD51C	v1.136
RAG1	v1.136
RAG2	v1.136
RANBP2	v1.136
RASGRP1	v1.136
RAVER1/FDX2	33307546, 34115965, 34237774	rs74956615	19:10427721	A,C
RBCK1	v1.136
RECQL4	v1.136
REL	v1.136
RELA	v1.136
RELB	v1.136
RFWD3	v1.136
RFX5	v1.136
RFXANK	v1.136
RFXAP	v1.136
RGMA	35255492	rs4424872	15:93590070	A,G
RHOH	v1.136
RIPK1	v1.136
RMRP	v1.136
RNASEH2A	v1.136
RNASEH2B	v1.136
RNASEH2C	v1.136
RNASEL	v1.136
RNF168	v1.136
RNF31	v1.136
RNU4ATAC	v1.136
RORC	v1.136
RPSA	v1.136
RTEL1	v1.136
SAMD9	v1.136
SAMD9L	v1.136
SAMHD1	v1.136
SBDS	v1.136
SEC61A1	v1.136
SEMA3E	v1.136
SERPING1	v1.136
SFTPD	37198478	rs721917	10:81706324	G
SGPL1	v1.136
SH2D1A	v1.136
SH3KBP1	v1.136
SKIV2L	v1.136
SLC22A31	35255492	rs117169628	16:89262657	A
SLC29A3	v1.136
SLC2A5	37198478	rs2478868	1:9127216	A
SLC35C1	v1.136
SLC37A4	v1.136
SLC39A7	v1.136
SLC46A1	v1.136
SLC6A20	35410379	rs73062389	3:45835417	A
SLC6A20	34237774	rs2271616	3:45838013	A,T
SLC6A20	35410379, 33888907, 35241825	rs2531743	3:45838300	A,C,T
SLC7A7	v1.136
SLX4	v1.136
SMARCAL1	v1.136
SMARCD2	v1.136
SNORA31	v1.136
SNX10	v1.136
SP110	v1.136
SPINK5	v1.136
SPPL2A	v1.136
SRP54	v1.136
SRP72	v1.136
SRRM1	doi:10.1101/2020.10.06.20205864	rs111972040	1:24999361	G
STAT1	v1.136
STAT2	v1.136
STAT3	v1.136
STAT5B	v1.136
STIM1	v1.136
STK4	v1.136
STN1	v1.136
STX11	v1.136
STXBP2	v1.136
TAP1	v1.136
TAP2	v1.136
TAPBP	v1.136
TAZ	v1.136
TBK1	32972995		12:64849721	C
TBK1	32972995		12:64875731	T
TBK1	v1.136
TBX1	v1.136
TCF3	v1.136
TCIRG1	v1.136
TCN2	v1.136
TERC	v1.136
TERT	v1.136
TFRC	v1.136
TGFB1	v1.136
TGFBR1	v1.136
TGFBR2	v1.136
THBD	v1.136
THBS3	37198478	rs41264915	1:155167786	G
TICAM1	32972995		19:4817216	A
TICAM1	32972995		19:4818211	C
TICAM1	32972995		19:4818379	A
TICAM1	v1.136
TINF2	v1.136
TIRAP	v1.136
TLL1	34071309, 34249902	rs17047200	4:166929988	T
TLR3	32972995		4:187003852	A
TLR3	32972995		4:187004500	T
TLR3	32972995		4:187005146	A
TLR3	32972995		4:187005920	G
TLR3	v1.136
TLR4	34866927, 35350262	rs4986790	9:120475302	G
TLR4	v1.136
TLR7	35327350, 35063671	rs179008	X:12903659	T
TLR7	33650967	rs149314023	X:12904282	A
TLR7	33650967		X:12904528	C
TLR7	34413140		X:12905515	T
TLR7	34413140		X:12905677	T
TLR7	34413140		X:12905969	T
TLR7	33650967	rs147244662	X:12906721	A
TLR7	v1.136
TMC6	v1.136
TMC8	v1.136
TMEM173	v1.136
TMEM65	34237774	rs72711165	8:125336564	C
TMPRSS2	35410379	rs2298661	21:42845642	A,T
TMPRSS2	37198478	rs915823	21:42851454	C
TMPRSS2	v1.136
TNF	33228423, 34821383, 35327350, 35373411	rs1800629	6:31543031	A
TNF	v1.136
TNFAIP3	v1.136
TNFRSF11A	v1.136
TNFRSF13B	v1.136
TNFRSF13C	v1.136
TNFRSF1A	v1.136
TNFRSF4	v1.136
TNFRSF9	v1.136
TNFSF11	v1.136
TNFSF12	v1.136
TOP2B	v1.136
TP53	v1.136
TPP2	v1.136
TRAC	v1.136
TRAF3	v1.136
TRAF3IP2	v1.136
TREX1	v1.136
TRIM22	v1.136
TRIM46	35255492	rs7528026	1:155147781	A
TRNT1	v1.136
TTC37	v1.136
TTC7A	v1.136
TYK2	35255492	rs34536443	19:10463118	C
TYK2	v1.136, 33307546, 34115965, 34237774
UBE2T	v1.136
UNC13D	v1.136
UNC93B1	v1.136
UNG	v1.136
USB1	v1.136
USP18	v1.136
VDR	34610433, 34919268	rs731236	12:48238757	G,T
VDR	34610433, 34919268	rs7975232	12:48238837	A
VDR	34919268 , 34610433	rs1544410	12:48239835	A,G,T
VDR	34610433, 34919268	rs2228570	12:48272895	C,G,T
VPS13B	v1.136
VPS45	v1.136
WAS	v1.136
WDR1	v1.136
WIPF1	v1.136
WRAP53	v1.136
XCR1	doi:10.1101/2020.10.06.20205864, 34065289
XIAP	v1.136
XRCC2	v1.136
ZAP70	v1.136
ZBTB24	v1.136
ZGLP1	35255492	rs73510898	19:10416444	A,C,T
ZKSCAN1	37198478	rs2897075	7:99630342	A,G,T
ZNF341	v1.136
HGI references in bold

## Sheet: Literature
Gene	PMID / doi
ABO	32379894
ABO	32496734
ABO	32558485
ABO	32562665
ABO	32609874
ABO	32750119
ABO	33083826
ABO	33098230
ABO	33201886
ABO	33888907
ABO	33949668
ABO	34069202
ABO	34165257
ABO	34237774
ABO	34465887
ABO	34530915
ABO	35241825
ABO	35410379
ABO	35454075
ABO	37198478
ABO	doi:10.1101/2020.10.06.20205864
ACE1	32882331
ACE1	33676010
ACE1	33957095
ACE1	34001841
ACE1	34085542
ACE1	34170561
ACE1	34603503
ACE1	34708878
ACE1	34774774
ACE1	34805533
ACE1	35004773
ACE1	35036327
ACE1	35095487
ACE1	35190362
ACE1	35305693
ACE1	34079337
ACE2	32882331
ACE2	32917283
ACE2	33386398
ACE2	33619501
ACE2	33752217
ACE2	34001841
ACE2	34079337
ACE2	34170561
ACE2	34834450
ACE2	34995294
ACE2	35036327
ACE2	35250987
ACE2	35305693
ACE2	35330457
ACE2	PMC8915702
ACE2/BMX	35241825
ACE2/BMX	37198478
ACSL6	35255492
ADAMTS13	33845193
AGT	34079337
AGT	34805533
AGTR1	34805533
AGTR1	35091110
AK5	37198478
AP006294.2	33444631
AP3B1	33867526
APOE	32451547
APOE	33429394
APOE	34179542
APOE	34419671
APOE	35508522
ARHGEF38	37198478
ATP11A	35255492
ATP11A	37198478
ATP2A3	33083826
B3GN2	33083826
BCL11A	35255492
BIN1	33521641
C1GALT1C1	33083826
C3	33845193
C3AR1	35327350
C9orf72	34209673
CASC20	37198478
CCHCR1	33307546
CCHCR1	35241825
CCHCR1	35410379
CCR2	33307546
CCR2	35327350
CCR5	33728925
CCR5	34065289
CCR5	34116286
CCR9	37198478
CCR9	doi:10.1101/2020.10.06.20205864
CD2	33444631
CD209	33083826
CFH	33845193
CFTR	34203982
CHST15	33083826
CLUAP1	33536081
CNR2	34514519
COX8A	33083826
CPQ	33536081
CXCR6	doi:10.1101/2020.10.06.20205864
DDR1	34071309
DES/SPEG	33536081
DIO2	35137147
DNAH7/SLC39A10	33536081
DPP4	33774023
DPP9	33307546
DPP9	34237774
DPP9	35241825
DPP9	35255492
DPP9	35410379
EFNA4	35255492
ELF5	35255492
ENG	33083826
F5, F2, MTHFR, F13, PAI‐1, EPCR, eNOS, LTA, ACE, ITGA2B, ApoB	35415903
Factor X	34995294
FAM20B	33083826
FBRSL1	35255492
FBRSL1	37198478
FCGR2A	35149195
FGB	35415903
FOXP4	34237774
FOXP4	34465887
FOXP4	35241825
FOXP4	37198478
FURIN	32867305
FURIN	35355278
FUT2	35255492
FUT2	37198478
FYCO1	doi:10.1101/2020.10.06.20205864
GC	34835935
GRM5	34465742
GSTM1	33990973
GSTO1	35330457
GSTO2	35330457
GSTT1	33990973
H3K27Ac Mark CEBPB and MAFK	33444631
HCN3	37198478
HIP1	37198478
HLA	32424945
HLA	32827207
HLA	33141807
HLA	33298875
HLA	33307546
HLA	33343579
HLA	33500568
HLA	33732261
HLA	33734601
HLA	33896121
HLA	33968060
HLA	34015620
HLA	34031661
HLA	34050837
HLA	34165257
HLA	34289534
HLA	34294460
HLA	34304676
HLA	34338446
HLA	34462158
HLA	34475005
HLA	34490415
HLA	34530915
HLA	34552996
HLA	35156709
HLA	35255492
HLA	35305830
HLA-DRB1	35255492
ICAM2	33083826
IFIH1	35327350
IFITM3	33113474
IFITM3	33711707
IFITM3	33838280
IFNA10	35255492
IFNAR1	32972995
IFNAR2	32972995
IFNAR2	33307546
IFNAR2	34115965
IFNAR2	34237774
IFNAR2	35241825
IFNAR2	35255492
IFNAR2	35410379
IFNAR2	37198478
IFNAR2-IL10RB	33949668
IFNL3	34775984
IFNL4	33076493
IFNL4	34071309
IFNL4	34707167
IFNL4	34775984
IFNL4	35208821
IGF1R	33083826
IL10RB	35255492
IL1RN	35521908
IL37	34729360
IL3RA	33083826
IL6	33952771
IL6	35461173
IL6	35521908
IL6R	35521908
INFL3	34071309
INFL3	34775984
INFL4	33076493
INFL4	34707167
INFL4	34775984
INFL4	35208821
INSR	33083826
IRF1	35255492
IRF3	32972995
IRF5	35114420
IRF7	32972995
IRF7	35114420
IRF8	35114420
ITGB3	35415903
JAK1	37198478
KANSL1	34237774
KANSL1	35255492
KANSL1	37198478
KCNT2	33444631
KITLG	33083826
KLRC2	33500568
LIFR	33083826
LINC00649	35255492
LINC01276	35255492
LSAMP	33444631
LTA	37198478
LZTFL1	32558485
LZTFL1	32998156
LZTFL1	33098230
LZTFL1	33307546
LZTFL1	33453462
LZTFL1	33888907
LZTFL1	33949668
LZTFL1	34117310
LZTFL1	34237774
LZTFL1	34597274
LZTFL1	34737427
LZTFL1	35241825
LZTFL1	35255492
LZTFL1	35410379
LZTFL1	37198478
LZTFL1	doi:10.1101/2020.10.06.20205864
MBL2	16170752
MBL2	33515713
MBL2	34570692
MBL2	34628288
MBL2	37231213
MBOAT7	34628288
MEF2B	34628288
MIR1202	34465887
MIR3681HG	33444631
MiRNA-146a	35227165
MS4A8	33083826
MUC5B	34888316
MUC5B	37198478
MX1	33444631
NADSYN1	34835935
NMD3, SPTSSB	33444631
NOS3	33444631
NOS3	33748697
NOS3	34570692
NOTCH4	33307546
NR1H2	37198478
NXPE2	34465742
NXPE3	37198478
OAS1	33083826
OAS1	33307546
OAS1	34237774
OAS1	34581622
OAS1	34619763
OAS1	35027740
OAS1	37198478
OAS2	33307546
OAS3	33307546
OAS3	34619763
OAS3	35410379
PCDH15	33536081
PDCD1	35512734
PLEKHA4	34237774
PLSCR1	35255492
PLSCR1	37198478
PNPLA3	33652012
PNPLA3	34249902
PRF1	33256384
PRF1	36016321
PRKG1	35114420
PTX3	34314051
R3HCC1L	33357513
RAB2A	37198478
RAVER1/FDX2	33307546
RAVER1/FDX2	34115965
RAVER1/FDX2	34237774
RBMS3	33444631
RELN	33444631
RGMA	35255492
RP11-6N13.1	33444631
rs3848456	35255492
SDK2	33444631
SELE	33083826
SELP	34399825
SERPINA4	35291551
SERPINA5	35291551
SFTPD	37198478
SLC18A1	33444631
SLC22A31	35255492
SLC2A5	37198478
SLC6A20	33888907
SLC6A20	33949668
SLC6A20	34237774
SLC6A20	35241825
SLC6A20	35255492
SLC6A20	35410379
SRRM1	doi:10.1101/2020.10.06.20205864
STAT3	35327350
STAT6	35327350
STXBP5/STXBP5-AS1	33536081
STXBP5/STXBP5-AS2	33536081
TBK1	32972995
TCF7L2, GATA3, FOXA1	33444631
TEMEM189–UBE2V1	33298875
THBD	33845193
THBS3	35255492
THBS3	37198478
TICAM1	32972995
TIRAP	34995294
TLL1	34071309
TLL1	34249902
TLR2	35327350
TLR3	32972995
TLR3	34964709
TLR3	35063671
TLR4	34866927
TLR4	35350262
TLR7	33650967
TLR7	34413140
TLR7	35063671
TLR7	35327350
TLR7	35463461
TMEM65	34237774
TMPRSS2	32867305
TMPRSS2	33148439
TMPRSS2	33752217
TMPRSS2	33968142
TMPRSS2	34075330
TMPRSS2	34862332
TMPRSS2	35327350
TMPRSS2	35386063
TMPRSS2	35410379
TMPRSS2	37198478
TMPRSS2	PMC8915702
TMPRSS2	34001248
TNF	33228423
TNF	34821383
TNF	35327350
TNF	35373411
TNF	35521908
TNFRSF13C	34201032
TNF-β	34821383
TOMM7	33536081
TRIM46	35255492
TYK2	33307546
TYK2	34115965
TYK2	34237774
TYK2	35255492
UNC13D	33867526
VDR	34610433
VDR	34835935
VDR	34919268
WSB1	33536081
XCR1	34065289
XCR1	doi:10.1101/2020.10.06.20205864
ZGLP1	35255492
ZKSCAN1	37198478
